# Supplementary material for: Titanium Tetrachloride-Assisted Direct Esterification of Carboxylic Acids
Source: Molecules. 2024 Feb 8;29(4):777. doi: 10.3390/molecules29040777 (PMC10892408; doi:10.3390/molecules29040777)
Supplement: Supplementary file 1 [file molecules-29-00777-s001.zip]

Archive with 1 entries (1 files):
- molecules-2845868-supplementary.pdf
